# Supplementary material for: High-rate, High Temperature Acetotrophic Methanogenesis Governed by a Three Population Consortium in Anaerobic Bioreactors
Source: PLoS One. 2016 Aug 4;11(8):e0159760. doi: 10.1371/journal.pone.0159760 (PMC4973872; doi:10.1371/journal.pone.0159760)
Supplement: S1 Table — (XLSX) [file pone.0159760.s006.xlsx]

## Sheet: Sheet1
		Fraction	1	2	3	4	5	6	7	8	9	10	11	12	13	14	15	16
Archaea	12C-acetate (control)	55oC-1	199.41	978.62	1002.9	1328.99	1297.84	5499	9049.07	11587.6	4002.81	3782.96	4221.81	1999	980.911	344.845	129.366	0
		55oC-2	341.78	1051.81	1605.21	1881.11	1297.84	2624.18	7774.49	11587.6	3758.83	3782.96	3821.81	1318.91	1337.31	631.966	658.611	5.81638
		55oC-3	466.2	3458.54	3895.28	5347.86	8619.61	24951.7	35437.1	56166.1	119511	92091.4	48942.7	26760.3	11516.8	1307.48	647.903	112.482
		60oC-1	147.776	217.93	219.937	610.841	1499.69	2453.66	4544.73	12403.6	6987.07	4554.35	5049.55	1142.44	955.81	303.052	91.2479	36.9185
		60oC-2	5.81638	28.5685	43.8046	52.0741	38.4161	60.979	129.289	327.776	633.411	1503.26	847.229	1076.6	126.414	87.3303	122.725	88.181
		60oC-3	122.379	86.0199	107.891	225.533	409.406	1180.6	1486.4	3014.61	3373.37	2221.71	2258.05	776.585	512.955	316.774	26.6232	26.0005
		65oC-1	0	24.17	198.52	377.11	1800.04	1242.5	3211.21	2118	9227.85	2746.94	1957.93	340.85	321.37	186.22	197.13	26.49
		65oC-2	84.093	47.4417	247.592	508.283	759.945	1242.5	2565.55	4272.01	4702.88	3228.27	2029.78	824.763	554.822	368.449	297.137	221.495
		65oC-3	24.05	84.52	145.99	889.22	651.44	3122.11	5339.99	4909	6551.52	8850.98	2231.87	676.04	870.06	278.79	19.99	21.77
	13C-labelled acetate	55oC-1	130.836	399.193	5412.57	7015.88	5988.19	12447.1	10801.3	30643.6	34544	35707.1	248.608	121.149	125.321	261.003	242.038	46.0211
		55oC-2	1262.73	621.934	1017.62	1295.28	1059.05	4329.9	4628.43	4802.62	21.1896	3321.71	273.396	155.84	95.4677	102.367	12.3605	30.9173
		55oC-3	856.413	1414.81	4555.12	11419.1	35410.6	31114	12554.8	12599.2	8844.71	4601.39	4000.42	342.181	313.63	302.177	30.8678	21.133
		60oC-1	12.91	74.11	171.45	321.32	607.209	11680.6	290892	390099	9420.29	7771	1403.12	500.99	310.03	119.99	177.39	36
		60oC-2	138.502	715.082	9831.48	19892.2	26286	51034.2	51895.4	46118.9	2009.57	19024.8	1422.65	109.414	734.501	423.455	24.8121	0
		60oC-3	121.665	263.17	3704.32	5361.12	30748.3	65793.4	59008	36995.2	20951.7	6853.89	6227.21	5469.49	4387.42	4209.71	3299	461.215
		65oC-1	2738.12	7849.73	12381.8	21720.2	30978.1	48845.2	171006	104578	67255.8	45291	42237.8	9981.56	9539.27	908.078	418.29	0
		65oC-2	134.752	1770.13	1695.24	7520.18	2936.7	9955.07	8705.56	2790.84	1150.24	426.499	236.591	1393.29	149.818	174.322	80.9666	43.0911
		65oC-3	n/a	n/a	n/a	n/a	n/a	n/a	n/a	n/a	n/a	n/a	n/a	n/a	n/a	n/a	n/a	n/a
Bacteria	12C-acetate (control)	55oC-1	442.09	2016.04	2900.88	6672.33	10242.7	33518.4	281343	919193	137174	75860.7	8194.69	7032.67	3217.92	3600.07	6933.95	6426.75
		55oC-2	2022.51	6418.66	12375.8	24508.6	21982.3	78452.5	266589	460618	206159	110081	54129.9	27126.4	11381.9	13022.2	6168.7	0
		55oC-3	0	2255.32	3572.27	8458.79	19315.8	55951.8	224080	1.81528e+06	1.2619e+07	5.91392e+06	394907	239583	65393.5	79632.3	17216.2	9231.29
		60oC-1	225.683	217.782	336.558	576.527	1425.18	5328.71	13373.1	86322.7	392748	72703	59501.9	11526.3	4646.28	1607.4	937.41	0
		60oC-2	682.118	185.382	324.247	728.239	758.785	752.301	4493.64	26024.2	43184.1	204795	104419	50877.1	5689.4	1621.1	1608.61	601.239
		60oC-3	184.71	186.639	575.355	687.805	2550.9	17275.9	27263.9	48088.8	65148.4	47812.8	11476.7	13797.1	6877.99	5109.45	2982.77	368.452
		65oC-1	83.746	161.509	384.582	952.056	655.434	4180.91	14139	35397.6	76340.3	38654	13376.8	3728.65	397.871	1358.38	1044.29	0
		65oC-2	372.045	453.309	1966.66	9185.27	8993.34	23633.3	86297.4	121674	169734	106081	39235.5	12469.4	3388.41	3070.88	4635.74	2457.09
		65oC-3	235.045	113.309	1966.66	8889.27	8110.34	23633.3	92111.4	541674	990662	106081	85291.5	12469.4	6927.41	6422.88	1200.74	972.091
	13C-labelled acetate	55oC-1	2253.63	7205.55	22300	70200	417000	1150000	981000	665000	65500	28700	57400	430.081	150.684	312.344	476.128	548.71
		55oC-2	87.2698	211.633	556.171	1546.82	2421.85	38725.6	42128.9	29075.8	6815.94	2599.69	1765.93	416.926	280.22	321.814	1239.29	375.35
		55oC-3	243.19	1487.09	6173.81	39581.9	802916	318658	302380	45915.1	18261.3	6019.12	3313.91	846.29	550.5	2590.06	7115.09	9508.52
		60oC-1	60.4029	193.77	750.854	2056.62	8885.59	4099.15	3985.38	1594.25	955.676	395.318	107.185	287.092	161.849	312.464	307.881	150.498
		60oC-2	993.623	29184.7	239324	372905	1.12922e+06	1.06358e+06	1.0654e+06	78105.8	41162.2	13864.8	16625	12980.2	6626.04	1015.02	1368	102.985
		60oC-3	488.724	912.306	2880.97	14393.1	52970.8	377424	194627	67697.3	99832.1	9382.95	14678.6	5058.87	4788.24	4834.29	461.768	66.8728
		65oC-1	514.418	1147.36	6967.77	14752.2	15901.6	230664	7266.35	4095.55	2645.47	1343.37	300.357	811.764	974.439	176.426	318.719	34.6573
		65oC-2	63.0137	794.223	2090.27	2032.5	4688.74	1338.32	1762.96	315.09	164.918	114.365	75.7455	94.2051	101.265	126.511	28.0275	51.2397
		65oC-3	n/a	n/a	n/a	n/a	n/a	n/a	n/a	n/a	n/a	n/a	n/a	n/a	n/a	n/a	n/a	n/a
